# Supplementary material for: Protease 3C of hepatitis A virus induces vacuolization of lysosomal/endosomal organelles and caspase-independent cell death
Source: BMC Cell Biol. 2015 Feb 27;16:4. doi: 10.1186/s12860-015-0050-z (PMC4355371; doi:10.1186/s12860-015-0050-z)
Supplement: Additional file 1: — Supplemental video. Time-lapse confocal microscopy of a vacuolated A549/3Cpro cell in the period of 50–60 h p.t. [file 12860_2015_50_MOESM1_ESM.zip]

Archive with 1 entries (1 files):
- 12860_2015_50_MOESM1_ESM.avi
